# Supplementary material for: Unveiling the Mystery of Adult-Onset Still’s Disease: A Compelling Case Report
Source: Life (Basel). 2024 Jan 29;14(2):195. doi: 10.3390/life14020195 (PMC10890189; doi:10.3390/life14020195)
Supplement: Supplementary file 1 [file life-14-00195-s001.zip]

Archive with 1 entries (1 files):
- life-2824248-supplementary.pdf
